# Supplementary material for: Students’ Perceptions of Instructional Rubrics in Neurological Physical Therapy and Their Effects on Students’ Engagement and Course Satisfaction
Source: Int J Environ Res Public Health. 2021 May 6;18(9):4957. doi: 10.3390/ijerph18094957 (PMC8125510; doi:10.3390/ijerph18094957)
Supplement: Supplementary file 1 [file ijerph-18-04957-s001.zip]

Archive with 1 entries (1 files):
- ijerph-1197094-supplementary.pdf
